# Supplementary material for: Efficient Photolysis of Multidrug‐Resistant Polymicrobial Biofilms
Source: Adv Sci (Weinh). 2024 Dec 21;12(6):2407898. doi: 10.1002/advs.202407898 (PMC11809414; doi:10.1002/advs.202407898)
Supplement: Supplementary file 4 — Supporting Information [file ADVS-12-2407898-s004.zip]

Archive with 2 entries (2 files):
- Data_file - submit.xlsx
- Table Suppl.xlsx
