# Supplementary material for: Efficient Photolysis of Multidrug‐Resistant Polymicrobial Biofilms
Source: Adv Sci (Weinh). 2024 Dec 21;12(6):2407898. doi: 10.1002/advs.202407898 (PMC11809414; doi:10.1002/advs.202407898)
Supplement: Supplementary file 4 — Supporting Information [file ADVS-12-2407898-s004.zip › Data_file - submit.xlsx]

## Sheet: Fig 1
B(b)
	Dark	BL	Medium
Absorbance (@ 595 nm)	0.7252	0.1145	0.0784
	1.2054	0.2001	0.07112
	1.1985	0.1515	0.07657
	1.3576	0.1074	0.08647
	0.9006	0.1469	0.06782
	0.834	0.1059	0.07196
C
	Medium+Dark	Medium+BL	Kp+Dark	Kp+BL
SOSG reading	1305.54	5309.69	1381.97	2519.36
	1000.18	5418.32	1418.53	2970.1
	1376.94	6000.02	1600.68	2777.36
	1600.93	5452.63	1398.6	2772.31
D
	Dark	405 nm	405+NaN3	405+Thiourea	470 nm	625 nm
Absorbance (@ 595 nm)	1.3347	0.1231	0.5383	0.206	0.8059	0.7211
	0.9293	0.1415	0.5441	0.1734	1.1132	1.1804
	0.9213	0.155	0.6583	0.1135	1.1087	1.1338
	1.0716	0.1697	0.7512	0.1176	1.2317	1.3284
	1.0775	0.1594	1.2155	0.2211	1.4464	1.3078
	1.2679	0.226	1.3961	0.235	1.303	1.1819

## Sheet: Fig 2
E, (d)
		Field of View
		1	2	3	4	5	6	7	8	9	10	11	12	13	14	15	Mean
Non-capsuled (Dark)	Mφ+	6	7	2	12	4	4	8	3	3	5	4	5	10	4	3
	Mφ	11	12	6	20	9	10	10	4	5	10	8	12	21	10	12
	Mφ+/Mφ	0.545455	0.583333	0.333333	0.6	0.444444	0.4	0.8	0.75	0.6	0.5	0.5	0.416667	0.47619	0.4	0.25	0.506628
		1	2	3	4	5	6	7	8	9	10	11	12	13	14	15
Hyper-mucoid (Dark)	Mφ+	0	0	0	0	0	4	1	1	0	0	0	1	0	1	0
	Mφ	10	7	20	6	13	6	10	18	16	11	6	13	9	9	14
	Mφ+/Mφ	0	0	0	0	0	0.666667	0.1	0.0555556	0	0	0	0.0769231	0	0.111111	0	0.0673504
		1	2	3	4	5	6	7	8	9	10	11	12	13	14	15
Hyper-mucoid (BL-FeIII)	Mφ+	1	3	5	5	5	2	2	1	3	4	8	4	4	1	4
	Mφ	13	15	15	21	22	13	7	9	16	8	19	19	24	6	13
	Mφ+/Mφ	0.0769231	0.2	0.333333	0.238095	0.227273	0.153846	0.285714	0.111111	0.1875	0.5	0.421053	0.210526	0.166667	0.166667	0.307692	0.239093

## Sheet: Fig 3
C (b)
	Dark	BL	BL+Fe	Be+Fe+NaN3
Absorbance (@ 570 nm)	0.6143	0.4857	0.1328	0.3416
	0.9669	0.7133	0.3622	1.2687
	0.9748	0.4367	0.0646	0.9348
	0.7586	0.6129	0.1144	0.4743

## Sheet: Fig 4
A (b)
	Sheet-like polymicrobial biofilm
	Intact biofilm			BL-Fe(III) treated
	0 hour	8 hour		0 hour	8 hour
	Ctrl	Ctrl	Cip	Ctrl	Ctrl	Cip
LogCFU	6.6	8.9	4.62	2.3	8	0
	6.95	9	4.7	2.48	8.11	0
	6.52	8.85	4.69	3.34	8.6	0
	6.6	9	4.78	3	9	0
A (c)	Cip effect
	Intact	BL+Fe(III)
Log reduction	-1.98	-2.7
	-2.26	-2.48
	-1.83	-3.34
	-1.82	-3
B (b)
	Clot-like polymicrobial biofilm
	Intact biofilm			BL-Fe(III) treated
	0 hour	8 hour		0 hour	8 hour
	Ctrl	Ctrl	Cip	Ctrl	Ctrl	Cip
LogCFU	7.56	9.3	6.48	6.23	9.04	4.48
	7.6	9	6.51	6	9	4.3
	7.57	9.15	5.7	6.7	9.08	3.85
	7.3	9.3	5.18	6.58	9.3	3.7
B (c)	Cip effect
	Intact	BL+Fe(III)
Log reduction	-1.08	-1.75
	-1.1	-1.7
	-1.87	-2.85
	-2.12	-2.88

## Sheet: Fig 5
A
	Cytotoxicity-(CCK-8) %
Fe(III) uM	Dark			BL+Fe(III)
0	100	112	101	112	93	98
100	113	109	97	117	92	96
200	101	93	113	119	92	98
300	106	100	99	118	90	99
400	99	107	91	111	91	97
500	110	107	95	116	111	102
600	108	100	115	109	93	91
700	112	104	100	113	98	95
B
	S. aureus USA 300
		Dark	Fe3+ [300 µM]	BL [40 J/cm2]	BL+Fe
	LogCFU/mL	7.8	7.58	7.15	3.04
		7.72	7.45	5.68	0
		7.4	7.4	7.38	0
		7.58	7.46	4.78	0
C
	E. faecalis SF105
		Dark	Fe3+ [300 µM]	BL [40 J/cm2]	BL+Fe
	LogCFU/mL	7.04	7	7	0
		7.4	6.7	7.38	2.3
		7.34	6.52	6.51	2.3
		7.48	7.26	7.52	2.95
D
	K. pneumoniae IQ0035
		Dark	Fe3+ [300 µM]	BL [40 J/cm2]	BL+Fe
	LogCFU/mL	7.49	7.41	7.32	4.36
		7.4	7.18	7.36	4.6
		7.56	7	7.48	4
		7.26	7.08	7.18	3.9
E
	E. coli IQ2325
		Dark	Fe3+ [300 µM]	BL [40 J/cm2]	BL+Fe
	LogCFU/mL	7.49	7.36	7.53	2.95
		7.26	7.46	7.4	3.6
		7.41	7.34	7.26	2.7
		7.2	7	6.95	3
F
	P. aeruginosa 19660
		Dark	Fe3+ [300 µM]	BL [40 J/cm2]	BL+Fe
	LogCFU/mL	7	5.15	0	0
		7.11	4.3	0	0
		7.34	5	2.3	0
		7.2	4.78	2	0

## Sheet: Fig 6
No data table

## Sheet: Fig 7
A, Biofilm composition
		Wound Day 2
		Pa	Kp	Sa
Mouse#	1	0.645161	0.0645161	0.290323
	2	0.957447	0.0425532	3.5461e-09
	3	0.97561	0.00682927	0.017561
	4	0.3125	0.6875	3.125e-07
	5	0.718085	0.0159574	0.265957
	6	0.510949	0.0875912	0.40146
	7	0.962567	0.00178253	0.0356506
	8	0.99993	6.99951e-05	3.3331e-08
	mean	0.760281	0.11335	0.126369
B, (b)
	Ctrl (Log10RLU)							BL (Log10RLU)							BL-Fe(III) (Log10RLU)
		day 2	day 3	day 6	day 9				day 2	day 3	day 6	day 9				day 2	day 3	day 6	day 9
Mice #	1	6.30125	7.09377	7.01199	6.89998		Mice #	1	6.33506	6.09307	6.78597	6.8888		Mice #	1	5.77247	5.41531	5.10619	3.60336
	2	5.96759	6.40654	6.05994	6.62387			2	6.53288	6.72558	7.05956	6.30835			2	6.24625	5.78824	5.26647	4.82872
	3	4.86046	5.09587	6.67761	5.69749			3	6.95818	7.1014	6.09621	6.74974			3	6.00346	5.81371	5.83155	3.82236
	4	6.30664	6.75151	6.61278	6.77437			4	6.81158	6.77764	6.85327	6.99322			4	6.12678	5.25139	4.37162	3.69197
	5	6.08778	7.3296	7.50745	6.74131			5	5.51282	5.25768	5.35218	5.25188			5	6.96289	5.13066	4.55157	2.549
	6	6.59813	7.1364	7.00346	6.33506			6	5.29776	5.14922	6.29557	6.30835			6	5.89509	4.27184	4.91062	3.78711
B, (b) inset	Area Under Curve
	Ctrl	BL	BL-Fe(III)
	48.71	46.06	34.46
	43.92	47.37	37.76
	41.22	46.11	37.84
	46.64	48	32.21
	50.35	37.2	31.22
	48.09	41.32	31.91
C		Wound (Day 9)
		Control	BL	BL+FE(III)
LogCFU/mL	1	6.48344	4.69897	3.36173
	2	7.37107	6.34242	5.04139
	3	4.90309	6.43136	4.36173
	4	6.48287	7.36736	4.72428
	5	7.25527	6.04139	3.60206
	6	7.30103	7.65321	4.30103
E
	Original Meaurement
		Re-epithelization (mm)					Dermis (mm)					Inflammation (mm2)					CFU/wound
		control	bl	bf			control	bl	bf			control	bl	bf			control	bl	bf
Mouse#	1	1.543	1.983	0		1	2.833	2.424	0.32		1	1.355	0.395	0.98		1	6.48344	4.69897	3.36173
	2	2.299	0	0		2	2.661	2.016	0.469		2	1.96	1.431	0.429		2	7.37107	6.34242	5.04139
	3	1.899	2.814	2.189		3	2.521	3.257	2.555		3	1.047	0.97	1.23		3	4.90309	6.43136	4.36173
	4	4.345	5.293	0.573		4	4.791	5.188	2.341		4	3.177	5.652	0.78		4	6.48287	7.36736	4.72428
	5	5.224	4.376	1.444		5	5.285	4.927	2.341		5	1.802	2.563	1.055		5	7.25527	6.04139	3.60206
	6	4.851	4.239	0		6	5.181	4.278	1.386		6	2.535	4.934	0.794		6	7.30103	7.65321	4.30103
	Histology Scores
		Re-epithelization					Dermis closure					Inflammation control					Infection control
		control	bl	bf			control	bl	bf			control	bl	bf			control	bl	bf
Mouse#	1	4	4	5		1	3	3	5		1	4	5	5		1	2	4	5
	2	3	5	5		2	3	3	5		2	4	4	5		2	1	2	3
	3	4	3	3		3	3	2	3		3	4	5	4		3	4	2	4
	4	1	1	5		4	1	1	3		4	2	1	5		4	2	1	4
	5	1	1	4		5	1	1	3		5	4	3	4		5	1	2	5
	6	1	1	5		6	1	1	4		6	3	1	5		6	1	1	4
	Scoring Criteria
	Re-epithelization: 1, >4 mm; 2, 4-3 mm; 3, 3-2 mm; 4, 2-1 mm; 5, <1 mm gap.
	Dermis closure : 1, >4 mm; 2, 4-3 mm; 3, 3-2 mm; 4, 2-1 mm; 5, <1 mm gap.
	Inflammation control: 1, >4 mm2; 2, 4-3 mm2; 3, 3-2 mm2; 4, 2-1 mm2; 5, <1 mm2.
	Infection control: 1, >10e7; 2, 10e6-10e7; 3, 10e5-10e6; 4, 10e4-10e5; 5, <10e4 CFU/wound.

## Sheet: Fig. S1
No data table

## Sheet: Fig. S2
No data table
	LogCFU/mL
	Non-capsulated				Wild Type				Hypermucoid
Dark	8.41	8.48	8.34	8.78	8.43	8.3	8.43	8.3	8.38	8.48	8.3	8.51
BL	8.3	8.3	8.41	8.78	8.41	8.32	8.48	8.7	8.18	8.2	8.36	8.63

## Sheet: Fig. S3
No data table

[truncated: 5 more sheets: Fig. S4, Fig. S5, Fig. S6, Fig. S7, Fig. S8]
