# Supplementary material for: Efficient Photolysis of Multidrug‐Resistant Polymicrobial Biofilms
Source: Adv Sci (Weinh). 2024 Dec 21;12(6):2407898. doi: 10.1002/advs.202407898 (PMC11809414; doi:10.1002/advs.202407898)
Supplement: Supplementary file 4 — Supporting Information [file ADVS-12-2407898-s004.zip › Table Suppl.xlsx]

## Sheet: Table S1
Table S1. Bacterial strains and culuturing conditions.
	Assay/Experiment	Strain	Culture condition	Source
	BL and Fe(III) degrades K. pneumoniae Capsule materials	Wild-type Klebsiella pneumoniae strain IQ0035	BHI	MDR bacteria isolated from military wounds in Iraq (1)
		Non-capsulated mutant of Klebsiella pneumoniae strain IQ0035	Mutation occurs spontaneously on BHI agar after 3 days of growth.	This study
		Hypermucoid mutant of Klebsiella pneumoniae strain IQ0035	Mutation occurs spontaneously in BHI broth after 2 days of growth. On day 1, the spent medium was replace fresh BHI medium to promote biofilm growth. The hypermucoid mutant was isolated from the 2-day-old culture and maintain using BHI agar.	This study
	BL and Fe(III) degrades P. aeruginosa extracellular material	Pseudomonas aeruginosa ATCC 19660 Lux	BHI	Septicemia strain; Engineered with Lux operon (2)
	Polymicrobial biofilm model (in vitro)	Staphylococcus aureus IQ0064	Multi-species biofilm was grown in the Lubbock chronic wound pathogenic biofilm (LCWPB) medium as previous describe (3).	MDR bacteria isolated from military wounds in Iraq (1)
		Wild-type Klebsiella pneumoniae strain IQ0035		MDR bacteria isolated from military wounds in Iraq (1)
		Acinetobacter baumannii ATCC 17978		ATCC
		Pseudomonas aeruginosa strain HER-1018 [PAO1] (ATCC BAA-47)		ATCC
	Antimicrobial activity of BL-Fe(III)	Staphylococcus aureus USA300 LAC	BHI	The USA300 LAC was chromosomally transduced with the transposon for the bacterial luciferase gene operon lux ABCDE (pAUL-ATn 4001 luxABCDE Km(r); Caliper Life Sciences, Hopkinton, MA) to give USA300 LAC::lux), allowing a real time monitoring of the extent of bacterial infection in living mice(4).
		Escherichia coli IQ0245	BHI	MDR bacteria isolated from military wounds in Iraq (1)
		Wild-type Klebsiella pneumoniae strain IQ0035	T	MDR bacteria isolated from military wounds in Iraq (1)
		Enterococcus faecalis SF105	BHI	MDR bacteria. BEI Resources, NIAID, NIH: NR-31988.
		Pseudomonas aeruginosa ATCC 19660 Lux	BHI	Septicemia strain; Engineered with Lux operon (2)
	Synergy between BL+Fe(III) and Gentamincin	Staphylococcus aureus USA300 LAC	BHI	The USA300 LAC was chromosomally transduced with the transposon for the bacterial luciferase gene operon lux ABCDE (pAUL-ATn 4001 luxABCDE Km(r); Caliper Life Sciences, Hopkinton, MA) to give USA300 LAC::lux), allowing a real time monitoring of the extent of bacterial infection in living mice(4).
	Polymicrobial biofilm infection in diabetic mice	Wild-type Klebsiella pneumoniae strain IQ0035	BHI	MDR bacteria isolated from military wounds in Iraq (1)
		Staphylococcus aureus USA300 LAC	BHI	The USA300 LAC was chromosomally transduced with the transposon for the bacterial luciferase gene operon lux ABCDE (pAUL-ATn 4001 luxABCDE Km(r); Caliper Life Sciences, Hopkinton, MA) to give USA300 LAC::lux), allowing a real time monitoring of the extent of bacterial infection in living mice(4).
		Pseudomonas aeruginosa ATCC 19660 Lux	BHI	Septicemia strain; Engineered with Lux operon (2)
	Source:
	1. Lu, M., Dai, T., Murray, C.K. and Wu, M.X., 2018. Bactericidal property of oregano oil against multidrug-resistant clinical isolates. Frontiers in microbiology, 9, p.2329.
	2. Hamblin, M.R., Zahra, T., Contag, C.H., McManus, A.T. and Hasan, T., 2003. Optical monitoring and treatment of potentially lethal wound infections in vivo. The Journal of infectious diseases, 187(11), pp.1717-1726.
	3. Li, Y. and Wu, M.X., 2021. Reversal of polymicrobial biofilm tolerance to ciprofloxacin by blue light plus carvacrol. Microorganisms, 9(10), p.2074.
	4. Thurlow, L.R., Hanke, M.L., Fritz, T., Angle, A., Aldrich, A., Williams, S.H., Engebretsen, I.L., Bayles, K.W., Horswill, A.R. and Kielian, T., 2011. Staphylococcus aureus biofilms prevent macrophage phagocytosis and attenuate inflammation in vivo. The Journal of Immunology, 186(11), pp.6585-6596.

## Sheet: Table S2
Table S2. Scoring criteria for histological analysis
	Scoring Criteria
	Re-epithelization: 1, >4 mm; 2, 4-3 mm; 3, 3-2 mm; 4, 2-1 mm; 5, <1 mm gap.
	Dermis closure : 1, >4 mm; 2, 4-3 mm; 3, 3-2 mm; 4, 2-1 mm; 5, <1 mm gap.
	Inflammation control: 1, >4 mm2; 2, 4-3 mm2; 3, 3-2 mm2; 4, 2-1 mm2; 5, <1 mm2.
	Infection control: 1, >10e7; 2, 10e6-10e7; 3, 10e5-10e6; 4, 10e4-10e5; 5, <10e4 CFU/wound.
